# Supplementary material for: Elevated liver glycogenolysis mediates higher blood glucose during acute exercise in Barth syndrome
Source: PLoS One. 2023 Aug 31;18(8):e0290832. doi: 10.1371/journal.pone.0290832 (PMC10470866; doi:10.1371/journal.pone.0290832)
Supplement: S1 File — (XLS) [file pone.0290832.s002.xls]

## Sheet: Blood Glucose
	WT Group								TG Group
Time (min)	WT 1	WT 2	WT 3	WT 4	WT 5	WT 6	WT 7		TG 1	TG 2	TG 3	TG 4	TG 5	TG 6
0	5.8	4.5	4.8	4.8	6.6	6.6	5.8		5.5	5.9	7.1	5.6	8.7	8.2
10	8.4	6.8	4.5	6.8	8.8	11.3	5.6		7.9	8.6	8.1	7.6	13.6	10.9
20	7.7	5.6	3.6	6.1	9.6	11	4.7		9.6	7.7	8.9	8.7	15.7	13.7
30	6.6	4.7	3.1	6	6.6	9.8	3.4		9.1	7.4	7.5	7.7	15.2	15.8

## Sheet: VEGP
	WT Group								TG Group
Time (min)	WT 1	WT 2	WT 3	WT 4	WT 5	WT 6	WT 7		TG 1	TG 2	TG 3	TG 4	TG 5	TG 6
0	71.51	63.63	77.94	66.56	59.28	90.58	83.02		63.02	96.9	88.29	64.47	91	98.24
10	126.71	119.2	96.28	111.47	104.45	136.33	112.18		133.1	133.54	147.11	127.38	175.82	155.16
20	134.82	115.22	81.51	113.17	134.04	158.54	114.12		166.64	105.59	175.61	181.98	205.55	184.88
30	118.57	105.51	71.5	91.24	117.03	155.77	102.86		153.32	99.12	148.23	183.9	197.61	192.08

## Sheet: VPYGL
	WT Group								TG Group
Time (min)	WT 1	WT 2	WT 3	WT 4	WT 5	WT 6	WT 7		TG 1	TG 2	TG 3	TG 4	TG 5	TG 6
0	5.07	5.41	21.75	12.59	3.68	8.6	14.52		6.48	22.28	19.41	8.74	32.47	33.34
10	32.51	29.75	34.61	45.24	26.05	29.15	36.44		44.89	49.86	57.56	33.15	76.54	67.85
20	30.03	18.01	26.33	35.67	44.96	36.6	21.05		58.52	27.48	71.3	42.62	83.44	83.32
30	24.9	4.02	11.1	16.28	39.61	35.05	10.32		56.83	23.73	54.86	46.98	71.59	91.27

## Sheet: VAldo
	WT Group								TG Group
Time (min)	WT 1	WT 2	WT 3	WT 4	WT 5	WT 6	WT 7		TG 1	TG 2	TG 3	TG 4	TG 5	TG 6
0	66.44	58.22	56.18	53.97	55.61	81.98	68.51		56.54	74.61	68.89	55.73	58.53	64.9
10	94.2	89.45	61.66	66.23	78.4	107.18	75.74		88.21	83.68	89.55	94.22	99.28	87.31
20	104.79	97.21	55.17	77.5	89.08	121.93	93.07		108.12	78.11	104.31	139.36	122.11	101.56
30	93.67	101.48	60.4	74.97	77.43	120.72	92.55		96.49	75.39	93.37	136.92	126.02	100.81

## Sheet: VGK
	WT Group								TG Group
Time (min)	WT 1	WT 2	WT 3	WT 4	WT 5	WT 6	WT 7		TG 1	TG 2	TG 3	TG 4	TG 5	TG 6
0	17.69	13.96	2.81	13.41	12.78	23.74	12.1		13.54	19.7	14.76	13.75	7.83	12.23
10	18.27	13.76	9.12	7.85	9.95	13.61	8.07		11.8	6.9	2.07	7.13	3.22	12.37
20	25.61	18.08	8.24	13.13	3.95	14.68	7.08		14.3	18.34	1.48	11.96	16.47	24.51
30	16.16	27.12	11	14.79	5.96	17.35	15.57		14.3	13.41	11.9	11.75	15.91	9.69

## Sheet: VEnol
	WT Group								TG Group
Time (min)	WT 1	WT 2	WT 3	WT 4	WT 5	WT 6	WT 7		TG 1	TG 2	TG 3	TG 4	TG 5	TG 6
0	48.75	44.26	53.37	40.56	42.83	58.24	56.41		43	54.91	54.12	41.98	50.69	52.67
10	75.93	75.69	52.54	58.38	68.44	93.57	67.68		76.41	76.78	87.48	87.09	96.06	74.94
20	79.18	79.13	46.94	64.38	85.13	107.25	85.99		93.82	59.77	102.84	127.4	105.65	77.05
30	77.51	74.37	49.41	60.18	71.46	103.36	76.98		82.19	61.98	81.47	125.17	110.11	91.12

## Sheet: VPK+ME
	WT Group								TG Group
Time (min)	WT 1	WT 2	WT 3	WT 4	WT 5	WT 6	WT 7		TG 1	TG 2	TG 3	TG 4	TG 5	TG 6
0	60.93	54.69	83.44	64.76	60.44	109.13	95.31		63.89	66.06	53.82	60.87	46.43	49.8
10	127.76	102.29	40.21	49.8	80.05	146.45	124.22		102.67	70.91	79.98	0	86.01	49.57
20	103.47	130.27	38.03	71.37	131.74	158.83	180.41		113.47	75.22	108.57	238.59	126.01	21.88
30	86.15	105.94	43.02	67.83	55.81	179.71	168.66		102.99	83.98	72.55	226.4	55.83	0

## Sheet: VLDH
	WT Group								TG Group
Time (min)	WT 1	WT 2	WT 3	WT 4	WT 5	WT 6	WT 7		TG 1	TG 2	TG 3	TG 4	TG 5	TG 6
0	76.67	69.92	91.66	63.65	66.11	92.53	90.96		68.24	92	89.55	67.03	84	87.58
10	126.88	128.31	87.66	100.51	113.01	160	114.29		129.75	134.44	154.25	141.75	168.86	129.52
20	133.71	135.97	80.55	109.48	144.84	187.19	146.72		163.95	101.5	182.92	218.84	185.57	136.25
30	132.44	124.75	81.19	99.97	121.36	180.04	129.8		143.2	104.72	144.07	222.11	199.01	163.34

## Sheet: VPC
	WT Group								TG Group
Time (min)	WT 1	WT 2	WT 3	WT 4	WT 5	WT 6	WT 7		TG 1	TG 2	TG 3	TG 4	TG 5	TG 6
0	137.6	124.61	175.1	128.41	126.55	201.66	186.27		132.13	158.07	143.37	127.91	130.43	137.38
10	254.64	230.6	127.88	150.31	193.07	306.45	238.51		232.41	205.35	234.23	141.75	254.87	179.09
20	237.19	266.24	118.58	180.85	276.57	346.02	327.13		277.42	176.72	291.49	457.43	311.59	158.13
30	218.59	230.69	124.21	167.8	177.17	359.75	298.46		246.19	188.7	216.62	448.52	254.84	163.34

## Sheet: VPCK
	WT Group								TG Group
Time (min)	WT 1	WT 2	WT 3	WT 4	WT 5	WT 6	WT 7		TG 1	TG 2	TG 3	TG 4	TG 5	TG 6
0	158.44	143.22	190.19	145.88	146.09	225.61	208.13		149.88	175.89	162.06	144.82	147.81	155.13
10	279.63	253.67	145.3	166.57	216.94	333.59	259.57		255.49	224.47	254.94	174.18	278.12	199.45
20	261.83	288.53	131.91	200.12	302	373.32	352.39		301.12	194.75	314.25	493.38	337.3	175.99
30	241.17	254.67	141.83	188.19	198.73	386.43	322.63		267.38	207.95	235.48	476.73	276.05	182.23

[truncated: 4 more sheets: VCS, VSDH, VPCC, AUC]
